# Supplementary material for: Staphylococcus epidermidis MSCRAMM SesJ Is Encoded in Composite Islands
Source: mBio. 2020 Feb 18;11(1):e02911-19. doi: 10.1128/mBio.02911-19 (PMC7029136; doi:10.1128/mBio.02911-19)
Supplement: TABLE S3 [file mBio.02911-19-st003.xlsx]

## Sheet: SesJ A-region identities
								Amino acid identities of SesJ A-region from 30 S. epidermidis isolates
Isolate Name_Sequence Type	MB1048_ST2	MB1306_ST2	MB1651_ST2	MB1750_ST2	MB1299_ST57	MB1985_ST2	MB567_ST218	MB1569_ST2	MB896_ST5	MB2193_ST5	MB740_ST5	MB972_ST5	MB1037_ST5	MB1064_ST5	MB1489_ST5	MB1679_ST5	MB1691a_ST5	MB1695_ST5	MB1961_ST5	MB988_ST5	MB1586_ST210	MB383_ST5	MB10_ST5	MB905_ST5	MB1143_ST210	MB1312_St5	MB1709_ST210	MB1715_ST210	MB1907_ST210	MB526_ST210
MB1048_ST2	100	100	100	100	100	100	100	100	94.72	94.72	94.72	94.72	94.72	94.72	94.72	94.72	94.72	94.72	94.72	94.72	94.72	94.72	94.72	94.72	94.72	94.72	94.72	94.72	94.72	94.72
MB1306_ST2	100	100	100	100	100	100	100	100	94.72	94.72	94.72	94.72	94.72	94.72	94.72	94.72	94.72	94.72	94.72	94.72	94.72	94.72	94.72	94.72	94.72	94.72	94.72	94.72	94.72	94.72
MB1651_ST2	100	100	100	100	100	100	100	100	94.72	94.72	94.72	94.72	94.72	94.72	94.72	94.72	94.72	94.72	94.72	94.72	94.72	94.72	94.72	94.72	94.72	94.72	94.72	94.72	94.72	94.72
MB1750_ST2	100	100	100	100	100	100	100	100	94.72	94.72	94.72	94.72	94.72	94.72	94.72	94.72	94.72	94.72	94.72	94.72	94.72	94.72	94.72	94.72	94.72	94.72	94.72	94.72	94.72	94.72
MB1299_ST57	100	100	100	100	100	100	100	100	94.72	94.72	94.72	94.72	94.72	94.72	94.72	94.72	94.72	94.72	94.72	94.72	94.72	94.72	94.72	94.72	94.72	94.72	94.72	94.72	94.72	94.72
MB1985_ST2	100	100	100	100	100	100	100	100	94.72	94.72	94.72	94.72	94.72	94.72	94.72	94.72	94.72	94.72	94.72	94.72	94.72	94.72	94.72	94.72	94.72	94.72	94.72	94.72	94.72	94.72
MB567_ST218	100	100	100	100	100	100	100	100	94.72	94.72	94.72	94.72	94.72	94.72	94.72	94.72	94.72	94.72	94.72	94.72	94.72	94.72	94.72	94.72	94.72	94.72	94.72	94.72	94.72	94.72
MB1569_ST2	100	100	100	100	100	100	100	100	94.72	94.72	94.72	94.72	94.72	94.72	94.72	94.72	94.72	94.72	94.72	94.72	94.72	94.72	94.72	94.72	94.72	94.72	94.72	94.72	94.72	94.72
MB896_ST5	94.72	94.72	94.72	94.72	94.72	94.72	94.72	94.72	100	100	100	100	100	100	100	100	100	100	100	100	100	100	100	100	100	100	100	100	100	100
MB2193_ST5	94.72	94.72	94.72	94.72	94.72	94.72	94.72	94.72	100	100	100	100	100	100	100	100	100	100	100	100	100	100	100	100	100	100	100	100	100	100
MB740_ST5	94.72	94.72	94.72	94.72	94.72	94.72	94.72	94.72	100	100	100	100	100	100	100	100	100	100	100	100	100	100	100	100	100	100	100	100	100	100
MB972_ST5	94.72	94.72	94.72	94.72	94.72	94.72	94.72	94.72	100	100	100	100	100	100	100	100	100	100	100	100	100	100	100	100	100	100	100	100	100	100
MB1037_ST5	94.72	94.72	94.72	94.72	94.72	94.72	94.72	94.72	100	100	100	100	100	100	100	100	100	100	100	100	100	100	100	100	100	100	100	100	100	100
MB1064_ST5	94.72	94.72	94.72	94.72	94.72	94.72	94.72	94.72	100	100	100	100	100	100	100	100	100	100	100	100	100	100	100	100	100	100	100	100	100	100
MB1489_ST5	94.72	94.72	94.72	94.72	94.72	94.72	94.72	94.72	100	100	100	100	100	100	100	100	100	100	100	100	100	100	100	100	100	100	100	100	100	100
MB1679_ST5	94.72	94.72	94.72	94.72	94.72	94.72	94.72	94.72	100	100	100	100	100	100	100	100	100	100	100	100	100	100	100	100	100	100	100	100	100	100
MB1691a_ST5	94.72	94.72	94.72	94.72	94.72	94.72	94.72	94.72	100	100	100	100	100	100	100	100	100	100	100	100	100	100	100	100	100	100	100	100	100	100
MB1695_ST5	94.72	94.72	94.72	94.72	94.72	94.72	94.72	94.72	100	100	100	100	100	100	100	100	100	100	100	100	100	100	100	100	100	100	100	100	100	100
MB1961_ST5	94.72	94.72	94.72	94.72	94.72	94.72	94.72	94.72	100	100	100	100	100	100	100	100	100	100	100	100	100	100	100	100	100	100	100	100	100	100
MB988_ST5	94.72	94.72	94.72	94.72	94.72	94.72	94.72	94.72	100	100	100	100	100	100	100	100	100	100	100	100	100	100	100	100	100	100	100	100	100	100
MB1586_ST210	94.72	94.72	94.72	94.72	94.72	94.72	94.72	94.72	100	100	100	100	100	100	100	100	100	100	100	100	100	100	100	100	100	100	100	100	100	100
MB383_ST5	94.72	94.72	94.72	94.72	94.72	94.72	94.72	94.72	100	100	100	100	100	100	100	100	100	100	100	100	100	100	100	100	100	100	100	100	100	100
MB10_ST5	94.72	94.72	94.72	94.72	94.72	94.72	94.72	94.72	100	100	100	100	100	100	100	100	100	100	100	100	100	100	100	100	100	100	100	100	100	100
MB905_ST5	94.72	94.72	94.72	94.72	94.72	94.72	94.72	94.72	100	100	100	100	100	100	100	100	100	100	100	100	100	100	100	100	100	100	100	100	100	100
MB1143_ST210	94.72	94.72	94.72	94.72	94.72	94.72	94.72	94.72	100	100	100	100	100	100	100	100	100	100	100	100	100	100	100	100	100	100	100	100	100	100
MB1312_St5	94.72	94.72	94.72	94.72	94.72	94.72	94.72	94.72	100	100	100	100	100	100	100	100	100	100	100	100	100	100	100	100	100	100	100	100	100	100
MB1709_ST210	94.72	94.72	94.72	94.72	94.72	94.72	94.72	94.72	100	100	100	100	100	100	100	100	100	100	100	100	100	100	100	100	100	100	100	100	100	100
MB1715_ST210	94.72	94.72	94.72	94.72	94.72	94.72	94.72	94.72	100	100	100	100	100	100	100	100	100	100	100	100	100	100	100	100	100	100	100	100	100	100
MB1907_ST210	94.72	94.72	94.72	94.72	94.72	94.72	94.72	94.72	100	100	100	100	100	100	100	100	100	100	100	100	100	100	100	100	100	100	100	100	100	100
MB526_ST210	94.72	94.72	94.72	94.72	94.72	94.72	94.72	94.72	100	100	100	100	100	100	100	100	100	100	100	100	100	100	100	100	100	100	100	100	100	100
